# Supplementary material for: Stray Light in 3D Porous Nanostructures of Single‐Crystalline Copper Film
Source: Small Sci. 2024 Aug 2;4(11):2400174. doi: 10.1002/smsc.202400174 (PMC11934995; doi:10.1002/smsc.202400174)
Supplement: Supplementary file 1 — Supplementary Material [file SMSC-4-2400174-s001.zip]

Archive with 4 entries (4 files):
- smsc.202400174-sup-0001-suppdata-S1.pdf
- smsc.202400174-sup-0002-suppdata-S2.mp4
- smsc.202400174-sup-0003-suppdata-S3.mp4
- smsc.202400174-sup-0004-suppdata-S4.mp4
